# Supplementary material for: Timing of Breastfeeding Initiation Mediates the Association between Delivery Mode, Source of Breastfeeding Education, and Postpartum Depression Symptoms
Source: Nutrients. 2022 Jul 19;14(14):2959. doi: 10.3390/nu14142959 (PMC9324203; doi:10.3390/nu14142959)
Supplement: Supplementary file 1 [file nutrients-14-02959-s001.zip]

Archive with 1 entries (1 files):
- nutrients-1777838-supplementary.pdf
